# Supplementary material for: Application of Translaryngeal Ultrasound (TLUS) in Patients with Neck Surgery—A Single-Centre, Prospective Cohort Study on Technique Evaluation
Source: J Clin Med. 2022 Mar 18;11(6):1691. doi: 10.3390/jcm11061691 (PMC8953745; doi:10.3390/jcm11061691)
Supplement: Supplementary file 1 [file jcm-11-01691-s001.zip]

Archive with 1 entries (1 files):
- jcm-1614570-supplementary.pdf
